# Supplementary material for: Selective inhibition of human translation termination by a drug-like compound
Source: Nat Commun. 2020 Oct 2;11:4941. doi: 10.1038/s41467-020-18765-2 (PMC7532171; doi:10.1038/s41467-020-18765-2)
Supplement: Supplementary file 4 — Source Data [file 41467_2020_18765_MOESM4_ESM.zip › Li_etal_Supplementary Data Set 1.xlsx]

## Sheet: Fig.1a
[PF846]	log([PF846]) (µM)	NPN*	NPN*	NPN*	GCV*	GCV*	GCV*
0	-1	1.00361	0.984612	1.01178	0.979161	1.0531	0.96774
1	0	0.63861	0.744264	0.806986	1.10534	1.37101	0.966968
3	0.477121	0.501007	0.536014	0.58734	0.969863	1.07457	0.914423
5	0.69897	0.502303	0.506633	0.530371	0.962654	0.952252	0.953355
7	0.845098	0.392057	0.416115	0.434032	0.947197	0.940439	0.945481
10	1	0.364942	0.383988	0.408741	1.04981	0.998037	0.799491
20	1.30103	0.312744	0.345166	0.38484	0.855255	0.975123	0.71074
50	1.69897	0.300168	0.319659	0.33989	0.863633	0.830373	0.742177
100	2	0.272654	0.301042	0.301512	0.73133	0.720447	0.537149

## Sheet: Supplementary Fig1b
Time points	0.1% DMSO	0.1% DMSO	0.1% DMSO	5μM PF846	5μM PF846	5μM PF846
1.5 h	1.03054	1.01562	0.953837	0.810799	0.872425	0.786023
7 h	0.9619	1.05913	0.978967	0.594152	0.634009	0.605383
10 h	0.973976	1.03562	0.990407	0.48608	0.467317	0.528708
20 h	0.853503	1.05887	1.08763	0.401906	0.450906	0.429551
27 h	0.809723	1.20779	0.982483	0.436469	0.402805	0.359002
43 h	0.927838	1.04823	1.02393	0.400657	0.438253	0.398709

## Sheet: Supplementary Fig 10h
[PF846] (µM)	log([PF846]) (µM)	NPN*	NPN*	NPN*	Q706A	Q706A	Q706A	I717A	I717A	I717A
0	-1	1.00361	0.984612	1.01178	1.1318	0.966819	0.901378	1.00873	1.08692	0.904346
1	0	0.63861	0.744264	0.806986	0.867462	0.876629	0.910062	0.822458	0.762932	0.645462
3	0.477121	0.501007	0.536014	0.58734	0.496408	0.490928	0.478236	0.58148	0.614358	0.622955
5	0.69897	0.502303	0.506633	0.530371	0.434868	0.489652	0.440746	0.561948	0.562807	0.559044
7	0.845098	0.392057	0.416115	0.434032	0.361185	0.39545	0.419365	0.590958	0.503576	0.549199
10	1	0.364942	0.383988	0.408741	0.393473	0.433874	0.454371	0.513975	0.533959	0.543756
20	1.30103	0.312744	0.345166	0.38484	0.324028	0.385947	0.373989	0.451274	0.471942	0.368081
50	1.69897	0.300168	0.319659	0.33989	0.271276	0.291078	0.286683	0.43675	0.395562	0.372728
100	2	0.272654	0.301042	0.301512	0.240311	0.231917	0.229206	0.399521	0.309038	0.360128
